# Supplementary material for: Health Education Modalities and Influencing Factors in Rural Philippine Communities: A Mixed-Methods Study
Source: Healthcare (Basel). 2026 Jan 14;14(2):210. doi: 10.3390/healthcare14020210 (PMC12841488; doi:10.3390/healthcare14020210)
Supplement: Supplementary file 1 [file healthcare-14-00210-s001.zip]

Archive with 1 entries (1 files):
- healthcare-4064156-supplementary.pdf
